# Supplementary material for: Genome-Wide Association Study of Cryptosporidiosis in Infants Implicates PRKCA
Source: mBio. 2020 Feb 4;11(1):e03343-19. doi: 10.1128/mBio.03343-19 (PMC7002356; doi:10.1128/mBio.03343-19)
Supplement: TABLE S1 [file mBio.03343-19-st001.xlsx]

## Sheet: Supplementary_Table_1
gene	gene_name	zscore	effect_size	pvalue	var_g	pred_perf_r2	pred_perf_pval	pred_perf_qval	n_snps_used	n_snps_in_cov	n_snps_in_model	tissue
ENSG00000121067.13	SPOP	-4.78595	-5.85619	1.70182e-06	0.00363991	0.0379229	0.00191484	NA	3	3	3	Cells_Transformed_fibroblasts
ENSG00000136819.10	C9orf78	-4.23873	-2.17445	2.24785e-05	0.026217	0.0191011	0.0130463	NA	26	33	33	Artery_Tibial
ENSG00000072071.12	LPHN1	3.9733	3.73496	7.0883e-05	0.011452	0.0198451	0.0120032	NA	17	20	20	Adipose_Subcutaneous
ENSG00000169914.5	OTUD3	3.93025	1.08889	8.48584e-05	0.108155	0.211237	5.06736e-06	NA	12	12	12	Brain_Hippocampus
ENSG00000108960.3	MMD	-3.91597	-1.56147	9.00397e-05	0.0511382	0.0792565	2.48487e-07	NA	23	24	24	Artery_Tibial
ENSG00000121858.6	TNFSF10	-3.90268	-1.77881	9.51345e-05	0.0339018	0.0377552	0.000467862	NA	17	17	17	Adipose_Subcutaneous
ENSG00000169914.5	OTUD3	3.88709	0.783261	0.000101454	0.157802	0.253168	7.9222e-08	NA	23	23	23	Brain_Anterior_cingulate_cortex_BA24
ENSG00000169914.5	OTUD3	3.86198	0.746165	0.00011247	0.132786	0.141328	5.19263e-06	NA	18	20	20	Brain_Cortex
ENSG00000103966.5	EHD4	-3.84232	-0.76934	0.000121875	0.104284	0.0476159	0.0182681	NA	31	34	34	Brain_Cortex
ENSG00000150867.9	PIP4K2A	-3.82305	-1.96008	0.000131811	0.0264976	0.0873928	5.47621e-06	NA	10	14	14	Heart_Left_Ventricle
ENSG00000169914.5	OTUD3	3.8201	1.89167	0.000133399	0.0227896	0.0810015	4.03968e-05	NA	5	5	5	Stomach
ENSG00000169914.5	OTUD3	3.80853	0.761143	0.000139796	0.140862	0.181042	4.63418e-12	NA	25	27	27	Heart_Atrial_Appendage
ENSG00000169914.5	OTUD3	3.78021	1.74322	0.000156697	0.0351157	0.082645	1.43687e-07	NA	7	7	7	Artery_Tibial
ENSG00000169914.5	OTUD3	3.77819	0.868164	0.00015797	0.111608	0.144644	7.33539e-05	NA	15	17	17	Brain_Hypothalamus
ENSG00000143466.9	IKBKE	3.77593	1.30774	0.000159414	0.0782039	0.0910413	2.34594e-07	NA	33	38	38	Esophagus_Muscularis
ENSG00000135919.8	SERPINE2	3.76624	1.46094	0.000165724	0.0448474	0.0703834	1.59016e-06	NA	23	25	25	Whole_Blood
ENSG00000169914.5	OTUD3	3.75644	1.20193	0.00017235	0.0597349	0.174375	4.18456e-09	NA	5	5	5	Pancreas
ENSG00000044459.10	CNTLN	3.75299	1.92986	0.00017474	0.0168548	0.0141414	0.0148741	NA	17	18	18	Muscle_Skeletal
ENSG00000169914.5	OTUD3	3.74708	0.796215	0.000178902	0.139877	0.190711	2.35947e-15	NA	12	14	14	Esophagus_Muscularis
ENSG00000135749.14	PCNXL2	-3.73958	-2.926	0.000184329	0.0115236	0.0188365	0.0193555	NA	10	10	10	Esophagus_Muscularis
ENSG00000204385.6	SLC44A4	-3.73073	-2.41686	0.000190926	0.0163242	0.0155612	0.0256977	NA	20	22	22	Artery_Tibial
ENSG00000044459.10	CNTLN	3.72214	1.20415	0.000197539	0.0862892	0.160078	5.91182e-14	NA	19	19	19	Adipose_Subcutaneous
ENSG00000109756.4	RAPGEF2	3.71745	2.06993	0.00020124	0.0228307	0.0368622	0.00635345	NA	18	18	18	Colon_Transverse
ENSG00000167447.8	SMG8	-3.71732	-4.78998	0.000201348	0.00735801	0.0505254	0.000313855	NA	6	7	7	Cells_Transformed_fibroblasts
ENSG00000256540.1	RP11-598F7.6	3.7149	10.5699	0.000203285	0.00377349	0.0192283	0.0197904	NA	2	2	2	Esophagus_Muscularis
ENSG00000176783.10	RUFY1	3.71271	1.97629	0.000205054	0.0280281	0.178391	2.25343e-05	NA	4	4	4	Small_Intestine_Terminal_Ileum
ENSG00000151327.8	FAM177A1	-3.70136	-1.23541	0.000214445	0.0377047	0.100293	0.00840386	NA	12	14	14	Brain_Substantia_nigra
ENSG00000133958.9	UNC79	-3.69634	-1.62211	0.000218733	0.0177404	0.0596492	0.000183757	NA	1	3	3	Heart_Atrial_Appendage
ENSG00000143674.6	MLK4	3.67628	1.05834	0.000236658	0.0509828	0.147896	0.00014248	NA	8	8	8	Brain_Hypothalamus
ENSG00000169914.5	OTUD3	3.6732	1.08897	0.000239528	0.0565368	0.134404	1.28102e-05	NA	6	6	6	Artery_Coronary
ENSG00000169914.5	OTUD3	3.6672	0.637754	0.000245225	0.210234	0.296534	1.74718e-12	NA	35	38	38	Brain_Caudate_basal_ganglia
ENSG00000243147.3	MRPL33	3.66452	5.00695	0.000247801	0.00309042	0.0438818	0.0202149	NA	7	7	7	Brain_Caudate_basal_ganglia
ENSG00000229694.2	RP11-305L7.6	-3.66353	-1.82553	0.000248759	0.0291316	0.0400318	0.00717279	NA	17	22	22	Pancreas
ENSG00000226363.3	AC009336.24	3.66118	1.68428	0.000251053	0.0430934	0.106103	5.09419e-08	NA	9	9	9	Adipose_Visceral_Omentum
ENSG00000143674.6	MLK4	3.63376	0.882828	0.000279316	0.108728	0.13904	6.07034e-05	NA	19	22	22	Brain_Cerebellar_Hemisphere
ENSG00000169914.5	OTUD3	3.62434	0.966172	0.000289701	0.114256	0.0755091	0.00422781	NA	43	44	44	Prostate
ENSG00000148719.10	DNAJB12	-3.6201	-0.933346	0.000294491	0.104423	0.0932233	1.83325e-05	NA	50	53	53	Testis
ENSG00000169914.5	OTUD3	3.61502	0.531609	0.000300324	0.298357	0.41191	2.9997e-15	NA	21	22	22	Brain_Cerebellar_Hemisphere
ENSG00000140450.7	ARRDC4	3.60729	0.787846	0.000309409	0.35047	0.458011	2.52222e-46	NA	32	36	36	Whole_Blood
ENSG00000230225.1	MTND5P14	-3.60727	-1.83467	0.00030944	0.0262264	0.0716043	0.000179499	NA	9	11	11	Testis
ENSG00000103966.5	EHD4	-3.59862	-0.857505	0.000319906	0.0957271	0.0461043	0.0211422	NA	18	19	19	Brain_Nucleus_accumbens_basal_ganglia
ENSG00000122435.5	TRMT13	-3.58346	-3.35078	0.000339072	0.0226015	0.0297585	0.0226765	NA	6	6	6	Pancreas
ENSG00000169914.5	OTUD3	3.57787	0.541373	0.00034641	0.300691	0.399254	9.99716e-15	NA	22	24	24	Brain_Nucleus_accumbens_basal_ganglia
ENSG00000169914.5	OTUD3	3.57554	0.71786	0.000349511	0.163238	0.266171	9.49388e-08	NA	22	23	23	Brain_Putamen_basal_ganglia
ENSG00000214562.9	NUTM2D	3.57531	1.8599	0.000349814	0.0238436	0.0196745	0.0168198	NA	10	10	10	Esophagus_Muscularis
ENSG00000169914.5	OTUD3	3.57143	0.959802	0.000355042	0.0876239	0.185234	1.33881e-09	NA	14	14	14	Esophagus_Gastroesophageal_Junction
ENSG00000044459.10	CNTLN	3.56951	1.40477	0.000357656	0.0508838	0.121602	2.73353e-10	NA	10	10	10	Esophagus_Mucosa
ENSG00000231443.2	AC024937.6	3.56585	1.36505	0.000362672	0.0519041	0.112773	1.26678e-08	NA	15	17	17	Cells_Transformed_fibroblasts
ENSG00000224914.2	LINC00863	-3.55956	-2.406	0.000371479	0.0139247	0.083392	6.01174e-08	NA	12	17	17	Lung
ENSG00000197646.6	PDCD1LG2	3.54128	1.11238	0.000398189	0.075882	0.148234	5.31474e-08	NA	29	31	31	Testis
ENSG00000108960.3	MMD	-3.53486	-1.07169	0.000407991	0.102025	0.17364	2.33102e-07	NA	26	29	29	Adrenal_Gland
ENSG00000151327.8	FAM177A1	-3.5329	-1.54167	0.000411031	0.0314296	0.0301576	0.00168544	NA	35	38	38	Artery_Tibial
ENSG00000044459.10	CNTLN	3.52487	2.57589	0.000423698	0.0161847	0.0600148	0.000319987	NA	17	19	19	Colon_Transverse
ENSG00000169914.5	OTUD3	3.52297	0.516396	0.000426735	0.254676	0.349412	1.25339e-35	NA	20	21	21	Thyroid
ENSG00000136819.10	C9orf78	-3.51774	-2.37756	0.000435232	0.0157291	0.067406	5.04535e-06	NA	6	7	7	Nerve_Tibial
ENSG00000248121.4	SMURF2P1	3.51273	1.66411	0.000443529	0.0261704	0.0565504	0.000126503	NA	15	16	16	Cells_Transformed_fibroblasts
ENSG00000204463.8	BAG6	3.49961	0.972021	0.00046594	0.0940632	0.258215	1.33026e-07	NA	15	18	18	Brain_Hypothalamus
ENSG00000044459.10	CNTLN	3.4973	1.52191	0.000469987	0.037947	0.0915539	1.44204e-08	NA	13	14	14	Lung
ENSG00000231443.2	AC024937.6	3.49195	1.37149	0.000479504	0.0343638	0.0851172	1.00303e-07	NA	11	12	12	Adipose_Subcutaneous
ENSG00000255760.1	RP11-428G5.5	-3.49172	-1.51415	0.00047992	0.0358577	0.0511908	0.0018591	NA	30	30	30	Colon_Sigmoid
ENSG00000101574.10	METTL4	-3.48948	-1.99462	0.000483969	0.0225173	0.0257628	0.00533267	NA	24	25	25	Nerve_Tibial
ENSG00000257259.1	RP11-767I20.1	-3.48352	-0.835824	0.00049486	0.123091	0.0431832	0.0347701	NA	37	38	38	Prostate
ENSG00000106829.14	TLE4	-3.47601	-2.14188	0.000508937	0.0196853	0.0560138	3.14699e-05	NA	12	15	15	Esophagus_Mucosa
ENSG00000068796.12	KIF2A	-3.46928	-1.73487	0.000521859	0.0424856	0.0603151	0.000503499	NA	25	25	25	Stomach
ENSG00000225507.1	AC069282.6	-3.46636	-1.63646	0.000527552	0.021591	0.0309706	0.00382414	NA	19	21	21	Adipose_Visceral_Omentum
ENSG00000237414.2	RP11-321L2.2	-3.46107	-0.847806	0.000538029	0.16459	0.234694	1.19075e-12	NA	17	18	18	Testis
ENSG00000175538.6	KCNE3	3.46083	1.94477	0.000538514	0.0211784	0.0465826	9.05419e-06	NA	4	5	5	Muscle_Skeletal
ENSG00000185792.5	NLRP9	3.45937	3.29999	0.000541431	0.0112907	0.0151528	0.0311021	NA	6	6	6	Whole_Blood
ENSG00000175538.6	KCNE3	3.44762	1.45885	0.000565541	0.0402654	0.0632133	1.01319e-05	NA	11	12	12	Nerve_Tibial
ENSG00000044459.10	CNTLN	3.43546	1.3567	0.00059155	0.0474652	0.104327	0.00140519	NA	16	18	18	Brain_Frontal_Cortex_BA9
ENSG00000100890.11	KIAA0391	-3.43223	-1.30145	0.000598634	0.0460721	0.161054	1.14524e-14	NA	17	20	20	Thyroid
ENSG00000204463.8	BAG6	3.43007	0.613208	0.00060343	0.212422	0.405669	4.84906e-13	NA	30	31	31	Brain_Frontal_Cortex_BA9
ENSG00000226363.3	AC009336.24	3.42911	1.12823	0.000605563	0.0884281	0.180883	1.16795e-07	NA	12	12	12	Adrenal_Gland
ENSG00000169570.5	DTWD2	-3.42637	-1.20431	0.000611706	0.0624192	0.03209	0.0181783	NA	22	28	28	Pancreas
ENSG00000111790.9	FGFR1OP2	-3.42635	-1.99609	0.000611747	0.0252903	0.037711	0.000215805	NA	21	21	21	Skin_Sun_Exposed_Lower_leg
ENSG00000180190.7	TDRP	3.41889	1.68687	0.00062876	0.0234115	0.0660878	6.0384e-06	NA	9	9	9	Nerve_Tibial
ENSG00000186832.4	KRT16	3.41592	4.81783	0.000635669	0.00513432	0.0201841	0.00381447	NA	2	2	2	Muscle_Skeletal
ENSG00000078081.3	LAMP3	3.41305	1.68885	0.0006424	0.0246148	0.021199	0.00627647	NA	16	18	18	Skin_Sun_Exposed_Lower_leg
ENSG00000236417.2	CTSLP1	-3.40846	-4.20205	0.000653304	0.00472407	0.0237105	0.0205516	NA	6	6	6	Heart_Atrial_Appendage
ENSG00000189120.3	SP6	3.40486	1.74939	0.000661981	0.0251846	0.0504381	4.38988e-05	NA	15	17	17	Adipose_Subcutaneous
ENSG00000165152.4	TMEM246	3.3972	0.92637	0.000680801	0.0797762	0.12918	1.28026e-10	NA	29	33	33	Nerve_Tibial
ENSG00000175538.6	KCNE3	3.39169	1.42517	0.000694627	0.0450842	0.0507045	0.000132659	NA	17	22	22	Skin_Not_Sun_Exposed_Suprapubic
ENSG00000108244.12	KRT23	3.39098	0.700049	0.00069644	0.152992	0.235499	9.90325e-09	NA	26	26	26	Spleen
ENSG00000226363.3	AC009336.24	3.38702	0.810854	0.000706572	0.212358	0.0778084	0.000121915	NA	87	93	93	Testis
ENSG00000067955.9	CBFB	-3.38057	-1.07323	0.000723347	0.0580979	0.0568027	0.0237921	NA	19	20	20	Ovary
ENSG00000140416.15	TPM1	3.37985	1.24551	0.000725253	0.0690664	0.0984706	5.13731e-09	NA	38	43	43	Artery_Tibial
ENSG00000152359.10	POC5	3.36538	0.763773	0.000764369	0.125941	0.230562	2.77224e-14	NA	14	14	14	Colon_Transverse
ENSG00000173705.4	SUSD5	-3.36013	-2.60098	0.000779056	0.0116757	0.0134241	0.0297244	NA	17	17	17	Skin_Sun_Exposed_Lower_leg
ENSG00000255080.1	RP11-1082L8.3	3.35859	1.54721	0.000783401	0.0391409	0.0555562	0.00907974	NA	22	26	26	Artery_Coronary
ENSG00000120210.6	INSL6	3.35764	1.32058	0.000786096	0.0471968	0.155547	2.22035e-08	NA	12	13	13	Testis
ENSG00000181035.9	SLC25A42	3.34956	1.11727	0.000809391	0.074365	0.108386	4.19478e-12	NA	24	31	31	Muscle_Skeletal
ENSG00000171051.4	FPR1	-3.34658	-4.08208	0.000818137	0.00475599	0.0864164	6.00522e-05	NA	4	7	7	Colon_Sigmoid
ENSG00000112599.8	GUCA1B	3.34629	28.1402	0.000818998	0.000142873	0.131108	5.45491e-10	NA	1	13	13	Adipose_Visceral_Omentum
ENSG00000271815.1	CTD-2235C13.3	-3.34564	-1.26087	0.000820943	0.0396919	0.0528196	0.0266796	NA	12	14	14	Brain_Putamen_basal_ganglia
ENSG00000137225.8	CAPN11	-3.34546	-1.1277	0.000821457	0.0428887	0.0771665	0.00486633	NA	13	14	14	Brain_Frontal_Cortex_BA9
ENSG00000260947.1	RP11-384P7.7	-3.34416	-3.43258	0.000825329	0.00607743	0.229421	3.40077e-15	NA	21	30	30	Artery_Aorta
ENSG00000008196.8	TFAP2B	3.34328	2.42717	0.000827954	0.0153022	0.0228261	0.00470059	NA	20	20	20	Skin_Sun_Exposed_Lower_leg
ENSG00000101574.10	METTL4	-3.34209	-1.6869	0.000831509	0.0276081	0.0547876	4.41557e-05	NA	10	11	11	Skin_Not_Sun_Exposed_Suprapubic
ENSG00000213918.6	DNASE1	-3.34185	-2.12231	0.000832235	0.0268696	0.0205877	0.0162046	NA	11	15	15	Esophagus_Muscularis
ENSG00000136878.8	USP20	3.33946	0.667772	0.000839429	0.157483	0.254102	1.00114e-08	NA	25	26	26	Brain_Cerebellar_Hemisphere
ENSG00000184903.5	IMMP2L	-3.33508	-2.21821	0.00085274	0.0201332	0.0530585	1.93051e-05	NA	12	12	12	Artery_Tibial
ENSG00000235917.1	RP11-39K24.14	-3.33345	-1.64974	0.000857749	0.0263058	0.0553891	0.00128078	NA	19	21	21	Testis
ENSG00000140557.7	ST8SIA2	3.33233	3.63179	0.000861207	0.00536246	0.0221268	0.0129718	NA	3	4	4	Esophagus_Muscularis
ENSG00000166268.6	MYRFL	3.33212	1.3328	0.000861862	0.116141	0.255986	7.1125e-17	NA	10	11	11	Artery_Aorta
ENSG00000101000.4	PROCR	-3.33145	-0.420612	0.000863955	0.327177	0.45913	1.12791e-26	NA	16	18	18	Pancreas
ENSG00000151327.8	FAM177A1	-3.33131	-0.730187	0.000864377	0.120202	0.177458	2.09249e-11	NA	32	33	33	Heart_Left_Ventricle
ENSG00000169914.5	OTUD3	3.32099	0.781583	0.000896994	0.135707	0.186566	1.31618e-09	NA	29	30	30	Colon_Sigmoid
ENSG00000171824.9	EXOSC10	-3.31862	-0.806283	0.000904626	0.0887129	0.0899956	0.000801247	NA	23	26	26	Artery_Coronary
ENSG00000166130.10	IKBIP	3.31723	12.2846	0.000909145	0.000553705	0.0577493	0.00953836	NA	2	9	9	Prostate
ENSG00000256552.2	RP11-113C12.4	3.31672	1.56189	0.000910819	0.0397524	0.0376709	0.00779542	NA	21	30	30	Testis
ENSG00000129990.10	SYT5	3.31536	0.726512	0.000915262	0.0605365	0.0749018	0.00015873	NA	25	25	25	Pancreas
ENSG00000250678.1	CTB-161M19.1	-3.31181	-2.76957	0.000926933	0.0175128	0.110674	8.91882e-05	NA	4	4	4	Brain_Cerebellum
ENSG00000143674.6	MLK4	3.31163	1.9742	0.000927541	0.0160515	0.0280956	0.00198174	NA	19	22	22	Thyroid
ENSG00000100413.12	POLR3H	-3.30526	-8.06402	0.000948868	0.000880318	0.0111335	0.0483426	NA	2	2	2	Skin_Sun_Exposed_Lower_leg
ENSG00000183929.6	DUSP5P1	-3.30147	-1.8386	0.00096181	0.0247248	0.0294119	0.00107599	NA	20	25	25	Skin_Sun_Exposed_Lower_leg
ENSG00000213722.4	DDAH2	3.30114	1.07094	0.000962936	0.0569343	0.1292	9.27704e-05	NA	11	16	16	Brain_Cortex
ENSG00000102908.16	NFAT5	3.30062	2.23193	0.00096473	0.0176955	0.0374237	7.74388e-05	NA	12	12	12	Muscle_Skeletal
ENSG00000177462.6	OR2T8	3.29895	1.95028	0.000970468	0.0358764	0.0228128	0.00618028	NA	35	39	39	Lung
ENSG00000204356.7	NELFE	3.29774	1.36945	0.00097466	0.0392221	0.0215046	0.0271109	NA	25	27	27	Artery_Aorta
ENSG00000204228.3	HSD17B8	3.29718	0.675407	0.000976612	0.18956	0.0589045	0.00125947	NA	71	75	75	Pancreas
ENSG00000230992.2	FAM201B	-3.2952	-3.50961	0.000983528	0.0064112	0.0307896	0.0195804	NA	6	6	6	Pancreas
ENSG00000272003.1	RP11-23P13.7	-3.29256	-1.26078	0.000992792	0.0239289	0.0566173	0.0210246	NA	6	9	9	Brain_Putamen_basal_ganglia
ENSG00000169570.5	DTWD2	-3.29209	-1.72775	0.000994461	0.0334085	0.0366579	0.00653349	NA	12	14	14	Colon_Transverse
