# Supplementary material for: Genome-Wide Association Study of Cryptosporidiosis in Infants Implicates PRKCA
Source: mBio. 2020 Feb 4;11(1):e03343-19. doi: 10.1128/mBio.03343-19 (PMC7002356; doi:10.1128/mBio.03343-19)
Supplement: TABLE S2 [file mBio.03343-19-st002.xlsx]

## Sheet: Supplementary_Table_2
term	usedGenes	observedTstats	empiricalPval	BayesFactor
HALLMARK_HEDGEHOG_SIGNALING	33	5.26257	0.000503532	515.649
KEGG_HEDGEHOG_SIGNALING_PATHWAY	53	4.36639	0.001466	235.587
KEGG_PRION_DISEASES	33	4.2708	0.00166247	209.952
BIOCARTA_CSK_PATHWAY	19	-3.73554	0.00376843	85.1495
HALLMARK_KRAS_SIGNALING_UP	180	3.62812	0.00391854	80.7134
KEGG_ALDOSTERONE_REGULATED_SODIUM_REABSORPTION	37	3.49781	0.00477947	60.1665
BIOCARTA_KREB_PATHWAY	8	-3.51455	0.00512163	53.7618
BIOCARTA_STRESS_PATHWAY	23	3.12773	0.00811722	19.3189
BIOCARTA_CHREBP2_PATHWAY	40	3.05225	0.00903333	13.2918
KEGG_NON_HOMOLOGOUS_END_JOINING	12	-3.02847	0.0103269	6.78594
KEGG_GLUTATHIONE_METABOLISM	46	2.9037	0.0113821	2.80888
KEGG_TASTE_TRANSDUCTION	36	2.8807	0.0117662	1.57301
KEGG_DILATED_CARDIOMYOPATHY	84	2.87845	0.0117817	1.55824
KEGG_MELANOMA	66	2.8309	0.0126095	0.792801
BIOCARTA_TCRA_PATHWAY	9	2.7334	0.0147221	0
HALLMARK_COMPLEMENT	184	2.7227	0.0149428	0
KEGG_PRIMARY_IMMUNODEFICIENCY	24	2.68427	0.0158722	0
KEGG_NOTCH_SIGNALING_PATHWAY	44	2.63339	0.0171481	0
KEGG_INSULIN_SIGNALING_PATHWAY	127	2.56217	0.0190709	0
KEGG_VEGF_SIGNALING_PATHWAY	70	-2.57696	0.0199781	0
BIOCARTA_BAD_PATHWAY	24	-2.48105	0.0230951	0
BIOCARTA_BARRESTIN_SRC_PATHWAY	15	-2.45313	0.0239649	0
BIOCARTA_BARR_MAPK_PATHWAY	12	2.40166	0.0243755	0
HALLMARK_WNT_BETA_CATENIN_SIGNALING	42	-2.39577	0.0262143	0
KEGG_ENDOCYTOSIS	174	2.29959	0.0285366	0
KEGG_CELL_ADHESION_MOLECULES_CAMS	118	-2.30441	0.0299826	0
KEGG_APOPTOSIS	77	2.25108	0.0306912	0
KEGG_GLYCOLYSIS_GLUCONEOGENESIS	52	2.23772	0.0313291	0
KEGG_AMINOACYL_TRNA_BIOSYNTHESIS	40	2.23424	0.0315146	0
HALLMARK_FATTY_ACID_METABOLISM	142	-2.25931	0.031998	0
BIOCARTA_CERAMIDE_PATHWAY	21	-2.23988	0.0329274	0
KEGG_TYPE_II_DIABETES_MELLITUS	43	-2.1048	0.0401592	0
KEGG_NEUROACTIVE_LIGAND_RECEPTOR_INTERACTION	238	-2.10326	0.0402585	0
BIOCARTA_41BB_PATHWAY	15	-2.06928	0.0423137	0
BIOCARTA_IL2_PATHWAY	18	-2.04185	0.0440863	0
BIOCARTA_AKAP13_PATHWAY	12	2.01199	0.044466	0
HALLMARK_HYPOXIA	185	-2.00329	0.0466448	0
BIOCARTA_TOB1_PATHWAY	16	1.96954	0.0473336	0
KEGG_HYPERTROPHIC_CARDIOMYOPATHY_HCM	77	-1.98961	0.0475521	0
KEGG_TYPE_I_DIABETES_MELLITUS	37	-1.95753	0.0496514	0
KEGG_VALINE_LEUCINE_AND_ISOLEUCINE_BIOSYNTHESIS	10	-1.94731	0.0503909	0
KEGG_O_GLYCAN_BIOSYNTHESIS	25	-1.94174	0.0508589	0
HALLMARK_ALLOGRAFT_REJECTION	177	-1.88991	0.0549009	0
KEGG_ALANINE_ASPARTATE_AND_GLUTAMATE_METABOLISM	29	1.86988	0.0550709	0
KEGG_FOLATE_BIOSYNTHESIS	10	1.86288	0.0555985	0
BIOCARTA_MPR_PATHWAY	34	1.8593	0.0559296	0
KEGG_BETA_ALANINE_METABOLISM	19	-1.8753	0.0560377	0
BIOCARTA_PML_PATHWAY	15	-1.87069	0.0563733	0
BIOCARTA_INTEGRIN_PATHWAY	37	-1.8371	0.0593181	0
BIOCARTA_SRCRPTP_PATHWAY	10	1.81306	0.0598479	0
KEGG_VIBRIO_CHOLERAE_INFECTION	49	1.80391	0.0607331	0
BIOCARTA_EIF_PATHWAY	13	1.80265	0.0608302	0
KEGG_ALPHA_LINOLENIC_ACID_METABOLISM	16	1.77735	0.0632651	0
KEGG_CHRONIC_MYELOID_LEUKEMIA	71	1.77592	0.0634108	0
KEGG_HEMATOPOIETIC_CELL_LINEAGE	75	-1.77859	0.0645521	0
BIOCARTA_PTC1_PATHWAY	11	-1.76358	0.0660223	0
BIOCARTA_D4GDI_PATHWAY	13	-1.75949	0.0663799	0
KEGG_TRYPTOPHAN_METABOLISM	35	-1.7593	0.0663998	0
KEGG_FATTY_ACID_METABOLISM	39	1.73433	0.0674417	0
BIOCARTA_INFLAM_PATHWAY	24	1.71755	0.0692011	0
BIOCARTA_MEF2D_PATHWAY	17	-1.72456	0.0698148	0
KEGG_LONG_TERM_DEPRESSION	64	-1.71941	0.0703313	0
BIOCARTA_CALCINEURIN_PATHWAY	17	-1.70591	0.0717199	0
BIOCARTA_ARENRF2_PATHWAY	11	1.693	0.0717419	0
HALLMARK_TNFA_SIGNALING_VIA_NFKB	184	-1.70526	0.0717971	0
BIOCARTA_CELL2CELL_PATHWAY	12	1.68326	0.0727728	0
KEGG_TIGHT_JUNCTION	119	-1.68694	0.0737265	0
KEGG_STEROID_HORMONE_BIOSYNTHESIS	44	1.6664	0.0744815	0
BIOCARTA_CARDIACEGF_PATHWAY	17	1.65516	0.0755918	0
HALLMARK_INTERFERON_ALPHA_RESPONSE	88	-1.66283	0.076221	0
BIOCARTA_ASBCELL_PATHWAY	10	-1.6591	0.0766338	0
BIOCARTA_CDMAC_PATHWAY	15	-1.65885	0.0766669	0
BIOCARTA_CDC42RAC_PATHWAY	16	-1.63998	0.0786823	0
KEGG_SYSTEMIC_LUPUS_ERYTHEMATOSUS	98	-1.63309	0.0794196	0
KEGG_GLIOMA	63	-1.62215	0.0806161	0
KEGG_OLFACTORY_TRANSDUCTION	137	1.59545	0.0824837	0
KEGG_PANCREATIC_CANCER	66	-1.60387	0.0828214	0
BIOCARTA_EDG1_PATHWAY	26	1.56849	0.0855698	0
BIOCARTA_ETS_PATHWAY	18	1.56518	0.0859472	0
KEGG_HUNTINGTONS_DISEASE	159	1.55414	0.0873623	0
BIOCARTA_GPCR_PATHWAY	30	1.54883	0.0879781	0
KEGG_STEROID_BIOSYNTHESIS	14	1.53754	0.0893932	0
KEGG_GAP_JUNCTION	85	-1.54828	0.089466	0
KEGG_INTESTINAL_IMMUNE_NETWORK_FOR_IGA_PRODUCTION	39	1.50148	0.0941525	0
BIOCARTA_EIF4_PATHWAY	23	-1.50536	0.0947773	0
BIOCARTA_G1_PATHWAY	28	-1.49518	0.0960797	0
HALLMARK_UNFOLDED_PROTEIN_RESPONSE	107	-1.49401	0.0962673	0
KEGG_PARKINSONS_DISEASE	102	-1.48603	0.0972651	0
BIOCARTA_BLYMPHOCYTE_PATHWAY	10	1.47928	0.0972828	0
KEGG_STARCH_AND_SUCROSE_METABOLISM	38	1.46911	0.0986691	0
BIOCARTA_NOS1_PATHWAY	19	-1.46578	0.10006	0
KEGG_FRUCTOSE_AND_MANNOSE_METABOLISM	28	1.45819	0.100254	0
KEGG_AXON_GUIDANCE	120	1.44752	0.101731	0
BIOCARTA_ERK5_PATHWAY	16	-1.4455	0.10287	0
KEGG_PROPANOATE_METABOLISM	31	1.4324	0.103894	0
KEGG_PENTOSE_PHOSPHATE_PATHWAY	21	-1.43335	0.104561	0
BIOCARTA_MAL_PATHWAY	19	1.41922	0.105841	0
BIOCARTA_MCALPAIN_PATHWAY	24	1.39938	0.108786	0
BIOCARTA_CDK5_PATHWAY	11	-1.39524	0.110139	0
HALLMARK_HEME_METABOLISM	181	-1.39274	0.110526	0
BIOCARTA_CCR3_PATHWAY	21	-1.38688	0.111404	0
HALLMARK_APICAL_SURFACE	39	-1.3697	0.113896	0
BIOCARTA_INSULIN_PATHWAY	21	-1.34706	0.117318	0
BIOCARTA_LAIR_PATHWAY	16	-1.34638	0.117444	0
BIOCARTA_ERYTH_PATHWAY	14	-1.33606	0.118967	0
KEGG_AMINO_SUGAR_AND_NUCLEOTIDE_SUGAR_METABOLISM	39	-1.32718	0.120369	0
KEGG_VIRAL_MYOCARDITIS	61	1.31621	0.121791	0
HALLMARK_UV_RESPONSE_UP	150	1.31024	0.122704	0
HALLMARK_E2F_TARGETS	179	1.30833	0.123033	0
HALLMARK_NOTCH_SIGNALING	32	-1.29423	0.125989	0
KEGG_ACUTE_MYELOID_LEUKEMIA	53	1.28013	0.127731	0
BIOCARTA_INTRINSIC_PATHWAY	19	-1.2715	0.129855	0
HALLMARK_KRAS_SIGNALING_DN	162	-1.26545	0.13081	0
KEGG_RENAL_CELL_CARCINOMA	65	-1.2624	0.131342	0
KEGG_GLYCOSPHINGOLIPID_BIOSYNTHESIS_LACTO_AND_NEOLACTO_SERIES	25	-1.26169	0.131462	0
BIOCARTA_EXTRINSIC_PATHWAY	13	1.25609	0.132007	0
HALLMARK_IL2_STAT5_SIGNALING	188	1.24574	0.133715	0
BIOCARTA_PDGF_PATHWAY	30	1.2419	0.134342	0
BIOCARTA_DNAFRAGMENT_PATHWAY	9	-1.24253	0.134923	0
BIOCARTA_HIF_PATHWAY	14	1.23689	0.135247	0
BIOCARTA_P53_PATHWAY	16	1.21919	0.138325	0
BIOCARTA_CK1_PATHWAY	17	1.21652	0.138857	0
KEGG_FC_GAMMA_R_MEDIATED_PHAGOCYTOSIS	92	-1.21104	0.14072	0
BIOCARTA_KERATINOCYTE_PATHWAY	43	-1.19663	0.143197	0
KEGG_GALACTOSE_METABOLISM	21	1.17261	0.147011	0
BIOCARTA_SALMONELLA_PATHWAY	13	1.16104	0.149228	0
KEGG_CARDIAC_MUSCLE_CONTRACTION	66	-1.16413	0.149267	0
KEGG_BLADDER_CANCER	40	1.15861	0.149729	0
HALLMARK_EPITHELIAL_MESENCHYMAL_TRANSITION	188	-1.15758	0.150499	0
KEGG_COMPLEMENT_AND_COAGULATION_CASCADES	67	-1.15437	0.151133	0
BIOCARTA_GATA3_PATHWAY	16	-1.14964	0.152175	0
BIOCARTA_PYK2_PATHWAY	27	1.14499	0.152541	0
KEGG_METABOLISM_OF_XENOBIOTICS_BY_CYTOCHROME_P450	61	-1.14237	0.153532	0
BIOCARTA_SKP2E2F_PATHWAY	10	1.13524	0.154504	0
BIOCARTA_TNFR1_PATHWAY	29	1.12628	0.156323	0
BIOCARTA_TEL_PATHWAY	18	1.12396	0.156788	0
BIOCARTA_P35ALZHEIMERS_PATHWAY	11	-1.12145	0.157621	0
KEGG_GNRH_SIGNALING_PATHWAY	94	1.10673	0.160168	0
KEGG_SPLICEOSOME	118	1.09805	0.162038	0
BIOCARTA_CREB_PATHWAY	25	1.09666	0.162336	0
KEGG_ECM_RECEPTOR_INTERACTION	82	1.09598	0.162484	0
KEGG_ETHER_LIPID_METABOLISM	30	1.09358	0.162976	0
KEGG_PYRUVATE_METABOLISM	38	1.09187	0.163345	0
BIOCARTA_IGF1R_PATHWAY	23	1.09105	0.163523	0
KEGG_PANTOTHENATE_AND_COA_BIOSYNTHESIS	16	1.09083	0.163572	0
HALLMARK_MITOTIC_SPINDLE	187	-1.09155	0.163784	0
KEGG_CYSTEINE_AND_METHIONINE_METABOLISM	31	1.08114	0.16568	0
BIOCARTA_SODD_PATHWAY	10	-1.07832	0.166442	0
HALLMARK_MYC_TARGETS_V1	180	-1.07281	0.167596	0
BIOCARTA_CARM_ER_PATHWAY	30	-1.06291	0.169612	0
BIOCARTA_SHH_PATHWAY	16	-1.05861	0.170572	0
KEGG_ARGININE_AND_PROLINE_METABOLISM	46	-1.05294	0.171804	0
BIOCARTA_NKCELLS_PATHWAY	19	1.04827	0.172859	0
KEGG_NOD_LIKE_RECEPTOR_SIGNALING_PATHWAY	59	1.04477	0.173645	0
BIOCARTA_TCAPOPTOSIS_PATHWAY	8	1.02652	0.177782	0
BIOCARTA_HER2_PATHWAY	22	1.02028	0.179135	0
KEGG_NON_SMALL_CELL_LUNG_CANCER	52	-1.01794	0.179492	0
BIOCARTA_MITOCHONDRIA_PATHWAY	19	-1.00312	0.182753	0
BIOCARTA_IL2RB_PATHWAY	36	0.999162	0.183963	0
KEGG_GLYOXYLATE_AND_DICARBOXYLATE_METABOLISM	15	0.994906	0.18489	0
BIOCARTA_CD40_PATHWAY	12	-0.985725	0.186799	0
BIOCARTA_MYOSIN_PATHWAY	28	0.985399	0.186954	0
BIOCARTA_NFAT_PATHWAY	50	0.983574	0.187378	0
BIOCARTA_ETC_PATHWAY	9	0.981335	0.187941	0
BIOCARTA_PAR1_PATHWAY	34	-0.976175	0.189064	0
KEGG_PROTEASOME	40	-0.972481	0.189983	0
HALLMARK_PROTEIN_SECRETION	87	0.967429	0.191137	0
BIOCARTA_NGF_PATHWAY	17	0.965047	0.191707	0
HALLMARK_ESTROGEN_RESPONSE_LATE	182	0.959862	0.192921	0
KEGG_PROXIMAL_TUBULE_BICARBONATE_RECLAMATION	20	-0.95986	0.192983	0
HALLMARK_APICAL_JUNCTION	186	0.955479	0.193877	0
BIOCARTA_AKT_PATHWAY	19	0.952986	0.194497	0
BIOCARTA_LEPTIN_PATHWAY	10	-0.952918	0.194654	0
KEGG_ANTIGEN_PROCESSING_AND_PRESENTATION	63	-0.947468	0.196005	0
KEGG_SPHINGOLIPID_METABOLISM	38	0.939149	0.197841	0
BIOCARTA_CBL_PATHWAY	11	-0.939269	0.19798	0
KEGG_P53_SIGNALING_PATHWAY	67	0.934684	0.198921	0
BIOCARTA_CLASSIC_PATHWAY	14	-0.934739	0.199106	0
KEGG_N_GLYCAN_BIOSYNTHESIS	45	0.932846	0.199347	0
KEGG_WNT_SIGNALING_PATHWAY	142	0.929681	0.200139	0
KEGG_BASE_EXCISION_REPAIR	30	0.927979	0.200528	0
BIOCARTA_NEUROTRANSMITTERS_PATHWAY	6	0.921203	0.202157	0
BIOCARTA_PTDINS_PATHWAY	21	-0.913348	0.204199	0
KEGG_MTOR_SIGNALING_PATHWAY	49	0.905372	0.206095	0
KEGG_RENIN_ANGIOTENSIN_SYSTEM	15	-0.905103	0.206153	0
BIOCARTA_LONGEVITY_PATHWAY	14	0.899238	0.207579	0
BIOCARTA_DEATH_PATHWAY	31	-0.889006	0.20998	0
BIOCARTA_CYTOKINE_PATHWAY	15	-0.887815	0.210267	0
BIOCARTA_HSP27_PATHWAY	15	0.886161	0.210923	0
BIOCARTA_RB_PATHWAY	13	0.884208	0.211424	0
BIOCARTA_P38MAPK_PATHWAY	37	-0.87773	0.212726	0
BIOCARTA_ACH_PATHWAY	16	-0.873489	0.213742	0
KEGG_CIRCADIAN_RHYTHM_MAMMAL	12	0.87366	0.214115	0
KEGG_TERPENOID_BACKBONE_BIOSYNTHESIS	15	0.873296	0.214225	0
BIOCARTA_DC_PATHWAY	17	0.871823	0.214579	0
KEGG_LEISHMANIA_INFECTION	63	0.858278	0.217947	0
BIOCARTA_AT1R_PATHWAY	30	-0.853742	0.218733	0
BIOCARTA_IL6_PATHWAY	21	0.852913	0.219323	0
HALLMARK_ADIPOGENESIS	184	-0.847417	0.220406	0
BIOCARTA_ARF_PATHWAY	17	-0.84736	0.220422	0
BIOCARTA_HIVNEF_PATHWAY	56	0.845931	0.221234	0
KEGG_LINOLEIC_ACID_METABOLISM	26	0.833399	0.224475	0
KEGG_BASAL_CELL_CARCINOMA	55	-0.826451	0.225711	0
BIOCARTA_CXCR4_PATHWAY	23	0.826993	0.226113	0
KEGG_ASCORBATE_AND_ALDARATE_METABOLISM	18	-0.820267	0.227274	0
BIOCARTA_CACAM_PATHWAY	12	-0.806198	0.230817	0
BIOCARTA_ACTINY_PATHWAY	19	-0.805077	0.231115	0
BIOCARTA_IL5_PATHWAY	10	-0.793654	0.234066	0
BIOCARTA_AKAPCENTROSOME_PATHWAY	15	-0.789632	0.235236	0
KEGG_RIG_I_LIKE_RECEPTOR_SIGNALING_PATHWAY	51	-0.787905	0.23568	0
BIOCARTA_IL1R_PATHWAY	30	-0.779784	0.237925	0
KEGG_ONE_CARBON_POOL_BY_FOLATE	17	0.783084	0.237932	0
BIOCARTA_RANKL_PATHWAY	13	0.782217	0.238135	0
KEGG_TGF_BETA_SIGNALING_PATHWAY	79	-0.770166	0.240603	0
KEGG_ALLOGRAFT_REJECTION	31	0.77106	0.24127	0
BIOCARTA_CASPASE_PATHWAY	22	0.77018	0.241506	0
HALLMARK_PEROXISOME	98	0.761029	0.244155	0
KEGG_VASCULAR_SMOOTH_MUSCLE_CONTRACTION	105	-0.756462	0.244446	0
KEGG_SELENOAMINO_ACID_METABOLISM	24	-0.756132	0.244534	0
BIOCARTA_NUCLEARRS_PATHWAY	13	0.758162	0.244956	0
BIOCARTA_FEEDER_PATHWAY	9	0.750916	0.246943	0
KEGG_RIBOSOME	78	0.748325	0.247623	0
BIOCARTA_RACCYCD_PATHWAY	25	-0.744137	0.247793	0
KEGG_NICOTINATE_AND_NICOTINAMIDE_METABOLISM	22	0.741754	0.249351	0
KEGG_LYSINE_DEGRADATION	42	0.740128	0.249839	0
HALLMARK_CHOLESTEROL_HOMEOSTASIS	67	-0.735946	0.250033	0
KEGG_VALINE_LEUCINE_AND_ISOLEUCINE_DEGRADATION	42	-0.735158	0.25023	0
BIOCARTA_MONOCYTE_PATHWAY	9	0.738102	0.250413	0
BIOCARTA_GSK3_PATHWAY	26	-0.73445	0.25044	0
BIOCARTA_ALK_PATHWAY	36	-0.733691	0.250656	0
KEGG_DRUG_METABOLISM_CYTOCHROME_P450	61	-0.725459	0.252978	0
BIOCARTA_TNFR2_PATHWAY	16	-0.712984	0.256402	0
BIOCARTA_ATM_PATHWAY	20	0.715849	0.256459	0
BIOCARTA_MTA3_PATHWAY	19	0.715464	0.25657	0
BIOCARTA_HCMV_PATHWAY	16	-0.711359	0.25687	0
KEGG_NUCLEOTIDE_EXCISION_REPAIR	40	0.714365	0.256936	0
BIOCARTA_GH_PATHWAY	25	-0.710845	0.25702	0
BIOCARTA_CELLCYCLE_PATHWAY	23	0.713085	0.257327	0
KEGG_JAK_STAT_SIGNALING_PATHWAY	114	0.709906	0.258217	0
KEGG_PENTOSE_AND_GLUCURONATE_INTERCONVERSIONS	20	-0.705676	0.258534	0
KEGG_LONG_TERM_POTENTIATION	61	0.705783	0.259433	0
BIOCARTA_DREAM_PATHWAY	13	-0.692249	0.262236	0
BIOCARTA_ATRBRCA_PATHWAY	21	0.687124	0.264958	0
KEGG_BUTANOATE_METABOLISM	27	0.680179	0.26706	0
BIOCARTA_AGR_PATHWAY	34	-0.671143	0.268601	0
KEGG_ASTHMA	26	0.666759	0.271192	0
KEGG_OTHER_GLYCAN_DEGRADATION	16	-0.661703	0.271382	0
KEGG_TYROSINE_METABOLISM	36	-0.660874	0.271651	0
BIOCARTA_GLYCOLYSIS_PATHWAY	8	-0.646415	0.275969	0
KEGG_LYSOSOME	112	0.64965	0.276459	0
BIOCARTA_PGC1A_PATHWAY	22	0.643452	0.278309	0
BIOCARTA_PARKIN_PATHWAY	11	0.642283	0.278693	0
KEGG_GRAFT_VERSUS_HOST_DISEASE	35	0.640477	0.279287	0
BIOCARTA_CTL_PATHWAY	11	-0.632811	0.279925	0
HALLMARK_P53_PATHWAY	187	0.638119	0.279998	0
HALLMARK_XENOBIOTIC_METABOLISM	190	0.623566	0.284406	0
KEGG_GLYCOSAMINOGLYCAN_BIOSYNTHESIS_HEPARAN_SULFATE	23	0.620754	0.285223	0
BIOCARTA_NO1_PATHWAY	29	-0.612089	0.286428	0
BIOCARTA_BCELLSURVIVAL_PATHWAY	14	-0.61101	0.286709	0
KEGG_TAURINE_AND_HYPOTAURINE_METABOLISM	9	-0.607234	0.287749	0
KEGG_PEROXISOME	73	-0.60496	0.288431	0
KEGG_CALCIUM_SIGNALING_PATHWAY	157	0.609447	0.288815	0
KEGG_COLORECTAL_CANCER	61	0.60924	0.28889	0
BIOCARTA_TALL1_PATHWAY	13	0.607236	0.289506	0
KEGG_CYTOSOLIC_DNA_SENSING_PATHWAY	42	0.606082	0.289859	0
KEGG_ALZHEIMERS_DISEASE	144	0.605889	0.289949	0
BIOCARTA_MTOR_PATHWAY	23	-0.599377	0.290164	0
KEGG_OXIDATIVE_PHOSPHORYLATION	108	0.604909	0.290263	0
BIOCARTA_P27_PATHWAY	13	-0.59662	0.291042	0
BIOCARTA_AHSP_PATHWAY	10	0.59992	0.291828	0
BIOCARTA_COMP_PATHWAY	19	0.594738	0.293435	0
KEGG_BASAL_TRANSCRIPTION_FACTORS	29	0.594485	0.293506	0
HALLMARK_GLYCOLYSIS	182	-0.5865	0.294199	0
BIOCARTA_CTLA4_PATHWAY	14	0.587946	0.295561	0
BIOCARTA_GCR_PATHWAY	19	0.585175	0.296479	0
KEGG_DORSO_VENTRAL_AXIS_FORMATION	24	-0.578092	0.296791	0
HALLMARK_PANCREAS_BETA_CELLS	35	0.581362	0.297618	0
BIOCARTA_NKT_PATHWAY	23	0.57379	0.29998	0
KEGG_ENDOMETRIAL_CANCER	50	-0.565778	0.300532	0
BIOCARTA_TCR_PATHWAY	39	0.570877	0.300923	0
BIOCARTA_MCM_PATHWAY	18	-0.562578	0.301627	0
BIOCARTA_PROTEASOME_PATHWAY	25	-0.561793	0.30185	0
KEGG_OOCYTE_MEIOSIS	102	-0.560414	0.302247	0
KEGG_EPITHELIAL_CELL_SIGNALING_IN_HELICOBACTER_PYLORI_INFECTION	63	0.56315	0.303274	0
KEGG_RIBOFLAVIN_METABOLISM	14	-0.55671	0.303488	0
KEGG_VASOPRESSIN_REGULATED_WATER_REABSORPTION	39	0.560875	0.304062	0
BIOCARTA_FREE_PATHWAY	9	-0.544427	0.307327	0
BIOCARTA_RAS_PATHWAY	21	0.53639	0.311753	0
HALLMARK_ANDROGEN_RESPONSE	93	-0.52127	0.314742	0
BIOCARTA_VDR_PATHWAY	10	-0.51761	0.31598	0
BIOCARTA_RAC1_PATHWAY	23	0.523193	0.316013	0
BIOCARTA_CCR5_PATHWAY	16	-0.495848	0.323086	0
BIOCARTA_FMLP_PATHWAY	35	-0.491996	0.324316	0
BIOCARTA_RELA_PATHWAY	14	0.492161	0.325983	0
KEGG_ADIPOCYTOKINE_SIGNALING_PATHWAY	61	-0.486798	0.326042	0
BIOCARTA_AKAP95_PATHWAY	12	-0.486533	0.326126	0
HALLMARK_IL6_JAK_STAT3_SIGNALING	79	0.485464	0.328276	0
BIOCARTA_FCER1_PATHWAY	35	-0.479539	0.328367	0
KEGG_CYTOKINE_CYTOKINE_RECEPTOR_INTERACTION	219	-0.478557	0.328713	0
BIOCARTA_ACE2_PATHWAY	9	0.48168	0.329534	0
HALLMARK_MYOGENESIS	187	-0.475118	0.329868	0
KEGG_ARRHYTHMOGENIC_RIGHT_VENTRICULAR_CARDIOMYOPATHY_ARVC	68	-0.471145	0.331181	0
BIOCARTA_BCR_PATHWAY	31	0.476133	0.331347	0
BIOCARTA_CTCF_PATHWAY	23	-0.469947	0.331561	0
BIOCARTA_SPPA_PATHWAY	21	0.473854	0.332119	0
KEGG_PATHOGENIC_ESCHERICHIA_COLI_INFECTION	52	0.466275	0.334557	0
KEGG_MATURITY_ONSET_DIABETES_OF_THE_YOUNG	21	-0.456287	0.336168	0
BIOCARTA_TPO_PATHWAY	23	-0.435582	0.342925	0
HALLMARK_INTERFERON_GAMMA_RESPONSE	189	-0.435419	0.342965	0
KEGG_ERBB_SIGNALING_PATHWAY	83	-0.434231	0.343373	0
KEGG_LEUKOCYTE_TRANSENDOTHELIAL_MIGRATION	103	-0.433391	0.343647	0
KEGG_B_CELL_RECEPTOR_SIGNALING_PATHWAY	69	0.430329	0.346351	0
KEGG_PURINE_METABOLISM	148	-0.422414	0.347349	0
KEGG_PYRIMIDINE_METABOLISM	91	-0.405693	0.352987	0
KEGG_RETINOL_METABOLISM	53	-0.405719	0.352987	0
BIOCARTA_IL12_PATHWAY	17	-0.404639	0.353375	0
KEGG_UBIQUITIN_MEDIATED_PROTEOLYSIS	119	0.408014	0.353839	0
KEGG_DRUG_METABOLISM_OTHER_ENZYMES	43	0.407417	0.354031	0
BIOCARTA_GRANULOCYTES_PATHWAY	11	-0.398718	0.355307	0
BIOCARTA_ARAP_PATHWAY	17	-0.398179	0.355517	0
KEGG_NEUROTROPHIN_SIGNALING_PATHWAY	119	0.402274	0.355777	0
KEGG_GLYCOSYLPHOSPHATIDYLINOSITOL_GPI_ANCHOR_BIOSYNTHESIS	23	0.400725	0.356336	0
BIOCARTA_RNA_PATHWAY	9	0.399567	0.356735	0
KEGG_PROSTATE_CANCER	83	-0.39347	0.357002	0
KEGG_PROGESTERONE_MEDIATED_OOCYTE_MATURATION	78	-0.388738	0.35872	0
BIOCARTA_RAB_PATHWAY	11	0.391779	0.359314	0
HALLMARK_APOPTOSIS	151	0.390978	0.359559	0
BIOCARTA_BARRESTIN_PATHWAY	10	-0.386001	0.359718	0
BIOCARTA_TH1TH2_PATHWAY	14	-0.382845	0.360704	0
KEGG_FC_EPSILON_RI_SIGNALING_PATHWAY	72	0.381223	0.36293	0
KEGG_RNA_POLYMERASE	29	0.380914	0.363025	0
BIOCARTA_TOLL_PATHWAY	32	-0.371174	0.364685	0
BIOCARTA_AGPCR_PATHWAY	12	0.369172	0.367133	0
KEGG_SMALL_CELL_LUNG_CANCER	81	-0.363049	0.367475	0
KEGG_GLYCEROLIPID_METABOLISM	44	-0.34079	0.375071	0
BIOCARTA_VEGF_PATHWAY	23	0.345889	0.375448	0
HALLMARK_ANGIOGENESIS	35	-0.333864	0.377389	0
BIOCARTA_TRKA_PATHWAY	11	-0.332838	0.377722	0
HALLMARK_SPERMATOGENESIS	122	0.333197	0.380005	0
HALLMARK_COAGULATION	128	0.333017	0.380062	0
KEGG_NATURAL_KILLER_CELL_MEDIATED_CYTOTOXICITY	107	-0.323697	0.380925	0
BIOCARTA_GABA_PATHWAY	8	0.327641	0.381943	0
BIOCARTA_STEM_PATHWAY	13	0.325494	0.382742	0
KEGG_MISMATCH_REPAIR	22	0.324924	0.38293	0
KEGG_GLYCOSAMINOGLYCAN_BIOSYNTHESIS_CHONDROITIN_SULFATE	19	0.323462	0.383475	0
KEGG_LIMONENE_AND_PINENE_DEGRADATION	10	0.323442	0.383481	0
BIOCARTA_TFF_PATHWAY	20	0.322787	0.38372	0
BIOCARTA_PLCE_PATHWAY	12	-0.313955	0.384342	0
KEGG_DNA_REPLICATION	33	-0.30768	0.386609	0
BIOCARTA_EGFR_SMRTE_PATHWAY	11	-0.307463	0.386698	0
BIOCARTA_BIOPEPTIDES_PATHWAY	40	-0.305804	0.387307	0
BIOCARTA_GLEEVEC_PATHWAY	23	0.308578	0.388674	0
KEGG_ABC_TRANSPORTERS	38	-0.300608	0.389128	0
KEGG_HISTIDINE_METABOLISM	25	-0.295507	0.390923	0
KEGG_THYROID_CANCER	29	-0.294964	0.3911	0
KEGG_CHEMOKINE_SIGNALING_PATHWAY	181	0.299304	0.391965	0
BIOCARTA_EPHA4_PATHWAY	9	0.294593	0.393667	0
BIOCARTA_ERK_PATHWAY	27	-0.278893	0.396795	0
KEGG_SNARE_INTERACTIONS_IN_VESICULAR_TRANSPORT	36	0.280348	0.398866	0
BIOCARTA_AMI_PATHWAY	18	0.27775	0.399791	0
BIOCARTA_PPARA_PATHWAY	55	0.272051	0.401899	0
BIOCARTA_CARM1_PATHWAY	10	0.27055	0.40249	0
HALLMARK_OXIDATIVE_PHOSPHORYLATION	184	0.267948	0.403409	0
KEGG_GLYCOSPHINGOLIPID_BIOSYNTHESIS_GANGLIO_SERIES	14	0.266043	0.404062	0
BIOCARTA_IGF1MTOR_PATHWAY	19	0.258155	0.406859	0
KEGG_GLYCOSPHINGOLIPID_BIOSYNTHESIS_GLOBO_SERIES	12	-0.245454	0.408828	0
KEGG_GLYCEROPHOSPHOLIPID_METABOLISM	69	0.244165	0.411691	0
BIOCARTA_G2_PATHWAY	23	-0.237725	0.411702	0
KEGG_GLYCOSAMINOGLYCAN_DEGRADATION	20	-0.229791	0.414645	0
BIOCARTA_VIP_PATHWAY	25	-0.227244	0.415669	0
HALLMARK_REACTIVE_OXIGEN_SPECIES_PATHWAY	44	-0.223208	0.417075	0
BIOCARTA_IGF1_PATHWAY	20	-0.223156	0.417089	0
BIOCARTA_TID_PATHWAY	18	0.216146	0.421905	0
KEGG_SULFUR_METABOLISM	11	0.216073	0.421919	0
BIOCARTA_HDAC_PATHWAY	28	0.215681	0.422073	0
KEGG_HOMOLOGOUS_RECOMBINATION	27	0.210411	0.423994	0
BIOCARTA_THELPER_PATHWAY	10	-0.202006	0.424782	0
KEGG_FOCAL_ADHESION	188	-0.19279	0.428064	0
KEGG_MAPK_SIGNALING_PATHWAY	244	0.198287	0.428462	0
BIOCARTA_SARS_PATHWAY	10	-0.191241	0.428609	0
BIOCARTA_RANMS_PATHWAY	10	-0.19041	0.428947	0
BIOCARTA_LYM_PATHWAY	9	-0.18959	0.429228	0
BIOCARTA_CHEMICAL_PATHWAY	21	-0.188155	0.429771	0
BIOCARTA_CFTR_PATHWAY	12	0.193672	0.430115	0
KEGG_GLYCINE_SERINE_AND_THREONINE_METABOLISM	26	0.190594	0.431148	0
KEGG_INOSITOL_PHOSPHATE_METABOLISM	53	-0.180146	0.432696	0
KEGG_GLYCOSAMINOGLYCAN_BIOSYNTHESIS_KERATAN_SULFATE	14	0.185182	0.433115	0
HALLMARK_MTORC1_SIGNALING	187	0.184951	0.433214	0
HALLMARK_TGF_BETA_SIGNALING	50	-0.174431	0.434802	0
HALLMARK_ESTROGEN_RESPONSE_EARLY	184	0.178165	0.435782	0
KEGG_RNA_DEGRADATION	57	0.176011	0.436545	0
HALLMARK_PI3K_AKT_MTOR_SIGNALING	98	0.175152	0.436901	0
HALLMARK_UV_RESPONSE_DN	137	0.168755	0.439234	0
HALLMARK_BILE_ACID_METABOLISM	107	0.165123	0.440618	0
HALLMARK_DNA_REPAIR	132	-0.154256	0.44208	0
KEGG_PROTEIN_EXPORT	24	-0.153698	0.442294	0
BIOCARTA_FAS_PATHWAY	30	0.160129	0.442426	0
KEGG_ARACHIDONIC_ACID_METABOLISM	52	-0.152982	0.44251	0
KEGG_PPAR_SIGNALING_PATHWAY	67	0.154246	0.444621	0
HALLMARK_INFLAMMATORY_RESPONSE	189	0.144412	0.448245	0
KEGG_PRIMARY_BILE_ACID_BIOSYNTHESIS	16	-0.125042	0.452561	0
BIOCARTA_IL4_PATHWAY	9	0.130824	0.453338	0
BIOCARTA_PITX2_PATHWAY	14	-0.119612	0.45459	0
KEGG_AMYOTROPHIC_LATERAL_SCLEROSIS_ALS	49	0.125103	0.455528	0
HALLMARK_G2M_CHECKPOINT	182	-0.115565	0.456084	0
KEGG_TOLL_LIKE_RECEPTOR_SIGNALING_PATHWAY	84	0.122561	0.456422	0
BIOCARTA_IL22BP_PATHWAY	15	-0.114417	0.456504	0
BIOCARTA_UCALPAIN_PATHWAY	17	-0.110633	0.457958	0
BIOCARTA_NFKB_PATHWAY	20	-0.110401	0.458044	0
BIOCARTA_P53HYPOXIA_PATHWAY	21	-0.107148	0.459208	0
BIOCARTA_FIBRINOLYSIS_PATHWAY	12	0.114566	0.459212	0
BIOCARTA_EIF2_PATHWAY	10	0.113283	0.459662	0
KEGG_ADHERENS_JUNCTION	69	-0.104762	0.4601	0
BIOCARTA_PTEN_PATHWAY	18	-0.0987542	0.462223	0
KEGG_MELANOGENESIS	96	0.104999	0.4627	0
BIOCARTA_PLATELETAPP_PATHWAY	11	-0.0957184	0.463362	0
BIOCARTA_NO2IL12_PATHWAY	13	0.0995364	0.464824	0
BIOCARTA_SET_PATHWAY	10	-0.0899537	0.465455	0
KEGG_REGULATION_OF_AUTOPHAGY	20	-0.0837016	0.467775	0
KEGG_PHENYLALANINE_METABOLISM	16	0.0897049	0.468327	0
KEGG_PHOSPHATIDYLINOSITOL_SIGNALING_SYSTEM	74	-0.074622	0.471036	0
BIOCARTA_MET_PATHWAY	36	-0.0691834	0.473011	0
BIOCARTA_TCYTOTOXIC_PATHWAY	10	0.0753067	0.4734	0
KEGG_AUTOIMMUNE_THYROID_DISEASE	35	-0.0666524	0.473921	0
KEGG_NITROGEN_METABOLISM	21	-0.0620638	0.475576	0
BIOCARTA_ECM_PATHWAY	24	-0.058773	0.476923	0
KEGG_T_CELL_RECEPTOR_SIGNALING_PATHWAY	96	0.0625916	0.478022	0
BIOCARTA_LECTIN_PATHWAY	12	0.0619759	0.478228	0
KEGG_PORPHYRIN_AND_CHLOROPHYLL_METABOLISM	31	0.0584586	0.479532	0
BIOCARTA_EPO_PATHWAY	18	0.0574922	0.479916	0
BIOCARTA_WNT_PATHWAY	25	0.0569856	0.480128	0
BIOCARTA_VITCB_PATHWAY	9	-0.0475425	0.481108	0
BIOCARTA_TGFB_PATHWAY	17	0.0521087	0.481828	0
BIOCARTA_NDKDYNAMIN_PATHWAY	17	-0.0391428	0.484289	0
KEGG_CITRATE_CYCLE_TCA_CYCLE	28	0.0440928	0.484866	0
BIOCARTA_IL3_PATHWAY	13	0.0372341	0.487331	0
BIOCARTA_STATHMIN_PATHWAY	18	-0.0303708	0.487526	0
KEGG_PATHWAYS_IN_CANCER	309	-0.0292592	0.487941	0
KEGG_BIOSYNTHESIS_OF_UNSATURATED_FATTY_ACIDS	22	0.0349011	0.488247	0
BIOCARTA_EGF_PATHWAY	29	-0.0277435	0.488433	0
BIOCARTA_EPONFKB_PATHWAY	11	0.0275222	0.491009	0
BIOCARTA_SPRY_PATHWAY	16	0.024479	0.492027	0
BIOCARTA_IL17_PATHWAY	12	0.0241041	0.492201	0
KEGG_REGULATION_OF_ACTIN_CYTOSKELETON	193	-0.0156508	0.492786	0
HALLMARK_MYC_TARGETS_V2	53	-0.0127289	0.493888	0
BIOCARTA_NTHI_PATHWAY	22	-0.0125026	0.493952	0
BIOCARTA_RHO_PATHWAY	29	0.0193624	0.494042	0
BIOCARTA_PS1_PATHWAY	14	-0.00997057	0.494938	0
BIOCARTA_IL10_PATHWAY	17	0.0128717	0.496446	0
BIOCARTA_IL7_PATHWAY	14	-0.00333198	0.497495	0
KEGG_CELL_CYCLE	117	0.00824022	0.498157	0
BIOCARTA_RARRXR_PATHWAY	14	-0.000667321	0.498444	0
BIOCARTA_MAPK_PATHWAY	80	0.00456678	0.499623	0
